# Supplementary material for: Activation of Ethanol Transformation on Copper-Containing SBA-15 and MnSBA-15 Catalysts by the Presence of Oxygen in the Reaction Mixture
Source: Int J Mol Sci. 2023 Jan 23;24(3):2252. doi: 10.3390/ijms24032252 (PMC9916688; doi:10.3390/ijms24032252)
Supplement: Supplementary file 1 [file ijms-24-02252-s001.zip]

Archive with 1 entries (1 files):
- ijms-2131763-supplementary.pdf
